# Supplementary material for: Developing shared qualitative models for complex systems
Source: Conserv Biol. 2020 Dec 21;35(3):1039–50. doi: 10.1111/cobi.13632 (PMC8317195; doi:10.1111/cobi.13632)
Supplement: Supplementary file 3 — In the Supporting Information section at the end of the online article. The authors are solely responsible for the content and functionality of these materials. Queries should be directed to the corresponding author.Additional information is available online. [file COBI-35-1039-s002.xlsx]

## Sheet: Instructions
Both the row and column labels include all variables in the variable list (for that module) as well as any additional new variables that were introduced by participants. The variables in the columns represented the influencing variable (i.e. had an arrow leaving) and all rows represented the influenced variable (i.e. had an arrow entering). We set up two data matrices per participant, one to reco…

## Sheet: Combined strength
	Sedimentation rate	Argonite saturation state	Sea surface temperature	Nutrient availability	Chlorophyll a	Ambient light	Light at benthos	Light attenuation coefficient	Turbidity	Reef flat at LAT	Reef depth range	Maximum reef depth	Tidal range	Wave height	Wave period	Wave direction	Wave energy	Cyclone strength	Cyclone duration	Cyclone return rate	Cyclone track	Rugosity (reef scale)	Total reef area	Reef framework volume	Benthic cover	Total living coral cover	Total dead coral cover	Total sediment cover	Sediment organic content	Total rubble cover	Sediment depth layer	Coral composition	Coral density	Percentage of sediments are carbonate	Sediment carbonate density	Turnover rates	Sediment composition	Total sediment production	Median particle size (sub reef)	Sediment dissolution	Micro-bioerosion rate	Sponge erosion	Parrotfish erosion	Urchin erosion	Seawater pH	Mechanical breakage/erosion	Pore water Arag sat state	Benthic metabolism	Sediment export
Sedimentation rate									4
Argonite saturation state			5																																										5
Sea surface temperature						3					5		5
Nutrient availability											5		5
Chlorophyll a				5
Ambient light
Light at benthos						5		5	5		10		10
Light attenuation coefficient									10
Turbidity					3
Reef flat at LAT
Reef depth range
Maximum reef depth
Tidal range
Wave height										4	9		9					13	13	5	13
Wave period										4	5		5					13	13	5	13
Wave direction										4	5		5					13	13	5	13
Wave energy										4	9		9					13	13	5	13
Cyclone strength
Cyclone duration
Cyclone return rate
Cyclone track
Rugosity (reef scale)														3			3															5
Total reef area
Reef framework volume																										5	5			5		5									5	8	8	8		5
Benthic cover	4			3			4			4				5	5	5	5
Total living coral cover			9	4			5							4			4								5																5	5	5	5		5
Total dead coral cover			4											3			3								5																5	5	5	5		5
Total sediment cover														3			3																								5	5	5	5		5
Sediment organic content	6			2
Total rubble cover			4											3			3								5																5	5	5	5		5
Sediment depth layer	5
Coral composition	3		13	4			5	3	4					8	4	4	8								5																				4
Coral density		3	5	4			5
Percentage of sediments are carbonate														4	4	4	4									5						5	5			10					5	10	10	10
Sediment carbonate density																																					4
Turnover rates																																					5
Sediment composition																									4									5		5			5			5	5	5
Total sediment production																								5		5	5	5		5				9		5	4			10	5	5	5	5		5
Median particle size (sub reef)														9	9	9	9									5						5	5			5					5	5	5	5
Sediment dissolution		5																										3	7		8				8		3								4		5
Micro-bioerosion rate			9	6	3	3	5	3	3													8			4	4	5	5		5		4	4												3
Sponge erosion			9	6	3	3	5	3	3													11		3	4	4	5	5		5		4	4												3
Parrotfish erosion			9	6	3	3	5	3	3													11		3	4	4	5	5		5		4	4												3
Urchin erosion			9	6	3	3	5	3	3													11		3	4	4	5	5		5		4	4												3
Seawater pH
Mechanical breakage/erosion														5	5	5	10	5			5											4	3
Pore water Arag sat state		5
Benthic metabolism			5	5	5	5	5	5	5
Sediment export																																							5
Total sediment loss																																								5
CCA cover			5	4			5							4			4
Direct sediment producers			5	5			5
[truncated: 4 more columns]

## Sheet: Combined confidence
	Sedimentation rate	Argonite saturation state	Sea surface temperature	Nutrient availability	Chlorophyll a	Ambient light	Light at benthos	Light attenuation coefficient	Turbidity	Reef flat at LAT	Reef depth range	Maximum reef depth	Tidal range	Wave height	Wave period	Wave direction	Wave energy	Cyclone strength	Cyclone duration	Cyclone return rate	Cyclone track	Rugosity (reef scale)	Total reef area	Reef framework volume	Benthic cover	Total living coral cover	Total dead coral cover	Total sediment cover	Sediment organic content	Total rubble cover	Sediment depth layer	Coral composition	Coral density	Percentage of sediments are carbonate	Sediment carbonate density	Turnover rates	Sediment composition	Total sediment production	Median particle size (sub reef)	Sediment dissolution	Micro-bioerosion rate	Sponge erosion	Parrotfish erosion	Urchin erosion	Seawater pH	Mechanical breakage/erosion	Pore water Arag sat state	Benthic metabolism	Sediment export
Sedimentation rate									2
Argonite saturation state			3																																										3
Sea surface temperature						2					3		3
Nutrient availability											3		3
Chlorophyll a				3
Ambient light
Light at benthos						3		3	3		6		6
Light attenuation coefficient									6
Turbidity					3
Reef flat at LAT
Reef depth range
Maximum reef depth
Tidal range
Wave height										3	5		5					8	8	3	8
Wave period										3	2		2					8	8	3	8
Wave direction										3	2		2					8	8	3	8
Wave energy										3	5		5					8	8	3	8
Cyclone strength
Cyclone duration
Cyclone return rate
Cyclone track
Rugosity (reef scale)														3			3															2
Total reef area
Reef framework volume																										3	3			3		3									3	6	6	6		3
Benthic cover	2			3			3			3				3	3	3	3
Total living coral cover			6	3			3							3			3								3																3	3	3	3		3
Total dead coral cover			3											3			3								3																3	3	3	3		3
Total sediment cover														3			3																								3	3	3	3		3
Sediment organic content	3			1
Total rubble cover			3											3			3								3																3	3	3	3		3
Sediment depth layer	3
Coral composition	2		9	3			3	3	3					6	3	3	6								3																				3
Coral density		2	3	3			3
Percentage of sediments are carbonate														2	2	2	2									3						3	3			5					3	6	6	6
Sediment carbonate density																																					2
Turnover rates																																					3
Sediment composition																									3									3		2			3			3	3	3
Total sediment production																								3		3	3	3		3				5		3	2			7	3	3	3	3		3
Median particle size (sub reef)														4	4	4	4									3						3	3			3					3	3	3	3
Sediment dissolution		2																										1	4		3				3		2								3		3
Micro-bioerosion rate			6	4	2	2	4	2	2													5			2	3	3	3		3		3	3												2
Sponge erosion			6	4	2	2	4	2	2													8		3	2	3	3	3		3		3	3												2
Parrotfish erosion			6	4	2	2	4	2	2													8		3	2	3	3	3		3		3	3												2
Urchin erosion			6	4	2	2	4	2	2													8		3	2	3	3	3		3		3	3												2
Seawater pH
Mechanical breakage/erosion														3	3	3	6	3			3											3	2
Pore water Arag sat state		3
Benthic metabolism			3	3	3	3	3	3	3
Sediment export																																							2
Total sediment loss																																								3
CCA cover			3	3			3							3			3
Direct sediment producers			3	3			3
[truncated: 4 more columns]

## Sheet: Heat map
	Sedimentation rate	Argonite saturation state	Sea surface temperature	Nutrient availability	Chlorophyll a	Ambient light	Light at benthos	Light attenuation coefficient	Turbidity	Reef flat at LAT	Reef depth range	Tidal range	Wave height	Wave period	Wave direction	Wave energy	Cyclone strength	Cyclone duration	Cyclone return rate	Cyclone track	Rugosity (reef scale)	Reef framework volume	Benthic cover	Total living coral cover	Total dead coral cover	Total sediment cover	Sediment organic content	Total rubble cover	Sediment depth layer	Coral composition	Coral density	Percentage of sediments are carbonate	Sediment carbonate density	Turnover rates	Sediment composition	Total sediment production	Median particle size (sub reef)	Sediment dissolution	Micro-bioerosion rate	Sponge erosion	Parrotfish erosion	Urchin erosion	Seawater pH	Mechanical breakage/erosion	Pore water Arag sat state	Benthic metabolism	Sediment export	Total sediment loss	CCA cover
Sedimentation rate									8
Argonite saturation state			15																																								15
Sea surface temperature						6					15	15
Nutrient availability											15	15
Chlorophyll a				15
Light at benthos						15		15	15		60	60
Light attenuation coefficient									60
Turbidity					9
Wave height										12	45	45					104	104	15	104
Wave period										12	10	10					104	104	15	104
Wave direction										12	10	10					104	104	15	104
Wave energy										12	45	45					104	104	15	104
Rugosity (reef scale)													9			9														10
Reef framework volume																								15	15			15		15									15	48	48	48		15
Benthic cover	8			9			12			12			15	15	15
Total living coral cover			54	12			15						12			12							15																15	15	15	15		15
Total dead coral cover			12										9			9							15																15	15	15	15		15
Total sediment cover													9			9																							15	15	15	15		15
Sediment organic content	18			2
Total rubble cover			12										9			9							15																15	15	15	15		15
Sediment depth layer	15
Coral composition	6		117	12			15	9	12				48	12	12	48							15																				12
Coral density		6	15	12			15
Percentage of sediments are carbonate													8	8	8	8										15				15	15			50					15	60	60	60							15
Sediment carbonate density																																			8
Turnover rates																																			15
Sediment composition																							12									15		10			15			15	15	15
Total sediment production																						15		15	15	15		15				45		15	8			70	15	15	15	15		15
Median particle size (sub reef)													36	36	36	36								15						15	15			15					15	15	15	15							15
Sediment dissolution		10																								3	28		24				24		6								12		15
Micro-bioerosion rate			54	24	6	6	20	6	6												40		8	12	15	15		15		12	12												6						12
Sponge erosion			54	24	6	6	20	6	6												88	9	8	12	15	15		15		12	12												6						12
Parrotfish erosion			54	24	6	6	20	6	6												88	9	8	12	15	15		15		12	12												6						12
Urchin erosion			54	24	6	6	20	6	6												88	9	8	12	15	15		15		12	12												6						12
Mechanical breakage/erosion													15	15	15	60	15			15										12	6
Pore water Arag sat state		15
Benthic metabolism			15	15	15	15	15	15	15
Sediment export																																					10
Total sediment loss																																						15
CCA cover			15	12			15						12			12
Direct sediment producers			15	15			15
Note: Those variables that were not selected by all participants, have been removed from the variable list here
	Heat map explanation
	Combined score			Colour code			Explanation
	<15			None			Values of <15 were ignored because these represented arrows that had only been identified by one participant and was of either lower strength and/or confidence
	15			Yellow			Arrows where only one participant had given the highest strength (5) and confidence rating (3) were included in the team mental model. Although only one participant highlighted this arrow, given the strength and their confidence, we considered it important to acknowledge this.
	15 to 40			Orange			Values between 16 and 40 (inclusive) represented those arrows that had two or more people, but were typically characterised by either lower strength and/or confidence
	40 to 60			Red			Values >40 had two or more people and were of higher strength and confidence
[truncated: 2 more columns]

## Sheet: Number of models
	Sedimentation rate	Argonite saturation state	Sea surface temperature	Nutrient availability	Chlorophyll a	Ambient light	Light at benthos	Light attenuation coefficient	Turbidity	Reef flat at LAT	Reef depth range	Maximum reef depth	Tidal range	Wave height	Wave period	Wave direction	Wave energy	Cyclone strength	Cyclone duration	Cyclone return rate	Cyclone track	Rugosity (reef scale)	Total reef area	Reef framework volume	Benthic cover	Total living coral cover	Total dead coral cover	Total sediment cover	Sediment organic content	Total rubble cover	Sediment depth layer	Coral composition	Coral density	Percentage of sediments are carbonate	Sediment carbonate density	Turnover rates	Sediment composition	Total sediment production	Median particle size (sub reef)	Sediment dissolution	Micro-bioerosion rate	Sponge erosion	Parrotfish erosion	Urchin erosion	Seawater pH	Mechanical breakage/erosion	Pore water Arag sat state	Benthic metabolism	Sediment export
Sedimentation rate									1
Argonite saturation state			1																																										1
Sea surface temperature						1					1		1
Nutrient availability											1		1
Chlorophyll a				1
Ambient light
Light at benthos						1		1	1		2		2
Light attenuation coefficient									2
Turbidity					1
Reef flat at LAT
Reef depth range
Maximum reef depth
Tidal range
Wave height										1	2		2					3	3	1	3
Wave period										1	1		1					3	3	1	3
Wave direction										1	1		1					3	3	1	3
Wave energy										1	2		2					3	3	1	3
Cyclone strength
Cyclone duration
Cyclone return rate
Cyclone track
Rugosity (reef scale)														1			1															1
Total reef area
Reef framework volume																										1	1			1		1									1	2	2	2		1
Benthic cover	1			1			1			1				1	1	1	1
Total living coral cover			2	1			1							1			1								1																1	1	1	1		1
Total dead coral cover			1											1			1								1																1	1	1	1		1
Total sediment cover														1			1																								1	1	1	1		1
Sediment organic content	2			1
Total rubble cover			1											1			1								1																1	1	1	1		1
Sediment depth layer	1
Coral composition	1		3	1			1	1	1					2	1	1	2								1																				1
Coral density		1	1	1			1
Percentage of sediments are carbonate														1	1	1	1									1						1	1			2					1	2	2	2
Sediment carbonate density																																					1
Turnover rates																																					1
Sediment composition																									1									1		1			1			1	1	1
Total sediment production																								1		1	1	1		1				2		1	1			2	1	1	1	1		1
Median particle size (sub reef)														2	2	2	2									1						1	1			1					1	1	1	1
Sediment dissolution		1																										1	2		2				2		1								1		1
Micro-bioerosion rate			3	2	1	1	2	1	1													2			1	1	1	1		1		1	1												1
Sponge erosion			3	2	1	1	2	1	1													3		1	1	1	1	1		1		1	1												1
Parrotfish erosion			3	2	1	1	2	1	1													3		1	1	1	1	1		1		1	1												1
Urchin erosion			3	2	1	1	2	1	1													3		1	1	1	1	1		1		1	1												1
Seawater pH
Mechanical breakage/erosion														1	1	1	2	1			1											1	1
Pore water Arag sat state		1
Benthic metabolism			1	1	1	1	1	1	1
Sediment export																																							1
Total sediment loss																																								1
CCA cover			1	1			1							1			1
Direct sediment producers			1	1			1
[truncated: 4 more columns]
